# Supplementary material for: Together again: the invasive mustard Hesperis matronalis suffers devastating seed predation by a recently adventive specialist weevil
Source: Biocontrol (Dordr). 2025 Aug 5;70(6):835–47. doi: 10.1007/s10526-025-10338-w (PMC12634765; doi:10.1007/s10526-025-10338-w)
Supplement: Supplementary file 1 — Supplementary file1 (CSV 2 KB) [file 10526_2025_10338_MOESM1_ESM.csv]

Supplementary Table S1 - Hesperis matronalis samples and population locations from which live weevil larvae were collected. Where the DNA barcode sequenced is 'Yes', one larvae from that plant sample was sampled for DNA barcoding purposes. Where the DNA barcode sequenced is NA, live beetles were not collected at that site (and so plant ID is NA as well).
Plant ID	Site	Longitude	Latitude	DNA Barcode Sequenced
ALW_01	ALW	-76.51097	44.22374	No
ALW_03	ALW	-76.51097	44.22374	No
ALW_04	ALW	-76.51097	44.22374	No
ALW_05	ALW	-76.51097	44.22374	No
ALW_06	ALW	-76.51097	44.22374	No
ALW_07	ALW	-76.51097	44.22374	No
ALW_09	ALW	-76.51097	44.22374	No
ALW_11	ALW	-76.51097	44.22374	No
ALW_18	ALW	-76.51097	44.22374	Yes
ALW_19	ALW	-76.51097	44.22374	No
ALW_22	ALW	-76.51097	44.22374	No
ALW_23	ALW	-76.51097	44.22374	No
ALW_25	ALW	-76.51097	44.22374	No
ALW_27	ALW	-76.51097	44.22374	Yes
ALW_30	ALW	-76.51097	44.22374	Yes
ALW_31	ALW	-76.51097	44.22374	No
ALW_35	ALW	-76.51097	44.22374	No
ALW_38	ALW	-76.51097	44.22374	No
ALW_40	ALW	-76.51097	44.22374	No
ALW_43	ALW	-76.51097	44.22374	Yes
ALW_45	ALW	-76.51097	44.22374	No
ALW_46	ALW	-76.51097	44.22374	No
BP-2_LP3	BP-2	-76.47861	44.24972	Yes
BR-8.V5	BR-8	-76.38155	44.43491	Yes
NA	BR-11	-76.4587	44.32692	NA
NA	CL-2	-76.54818	44.56675	NA
NA	DL-4	-76.50212	44.58504	NA
FR-7_LP2	FR-7	-76.59898	44.21657	No
NA	FR-1	-76.5854	44.21918	NA
H10-12_LP5	H10-12	-76.42901	44.56854	Yes
NA	H10-14	-76.45468	44.52495	NA
H2-14_W2	H2-14	-76.60439	44.26284	Yes
NA	H2-3	-76.53531	44.25263	NA
H33-1_DP3	H33-1	-76.55895	44.23789	Yes
H33-1_LP5	H33-1	-76.55895	44.23789	Yes
H33-4_W4	H33-4	-76.58957	44.23743	No
H33-6_LP3	H33-6	-76.60995	44.24111	No
NA	H33-7	-76.62972	44.22481	NA
NA	H33-8	-76.72618	44.20267	NA
H38-4_V5	H38-4	-76.66261	44.36467	No
NA	H38-2	-76.61892	44.32018	NA
RR-3.V3	RR-3	-76.51814	44.40978	Yes
RR-3_DP5	RR-3	-76.51814	44.40978	No
NA	SJ-1	-76.51776	44.24558	NA
NA	SR-1	-76.54376	44.2598	NA
NA	YR-4	-76.72179	44.37701	NA
