# Supplementary material for: Together again: the invasive mustard Hesperis matronalis suffers devastating seed predation by a recently adventive specialist weevil
Source: Biocontrol (Dordr). 2025 Aug 5;70(6):835–47. doi: 10.1007/s10526-025-10338-w (PMC12634765; doi:10.1007/s10526-025-10338-w)
Supplement: Supplementary file 2 — Supplementary file2 (CSV 3 KB) [file 10526_2025_10338_MOESM2_ESM.csv]

Supplementary Table S2. Barcode of Life Database accessions of ceutorhychine specimens used for maximum-likelihood analysis.
BOLD accession	other identifier	species	country	notes
FBCOA921-10	NA	Mogulones crucifer	Germany
COLFD779-12	NA	Ceutorhynchus roberti	Finland
COLFD778-12	NA	Ceutorhynchus roberti	Finland
GBCOU7450-14	NA	Ceutorhynchus roberti	Germany
GBCOL538-12	NA	Ceutorhynchus roberti	Germany
GBCOU7451-14	NA	Ceutorhynchus roberti	Germany
FBCOA525-10	NA	Ceutorhynchus alliariae	Germany
FBCOI878-12	NA	Ceutorhynchus alliariae	Belgium
FBCOK643-13	NA	Ceutorhynchus alliariae	Germany
NOHET362-23	NA	Ceutorhynchus alliariae	Norway
GBCOU8491-14	NA	Ceutorhynchus alliariae	Germany
GBMNF52336-22	NA	Ceutorhynchus peyerimhoffi	Switzerland
GBMNF52337-22	NA	Ceutorhynchus peyerimhoffi	Switzerland
GBMNF52338-22	NA	Ceutorhynchus peyerimhoffi	Switzerland
GBMNF52364-22	NA	Ceutorhynchus peyerimhoffi	Switzerland
GBMNF52365-22	NA	Ceutorhynchus peyerimhoffi	Switzerland
GBCAB31284-24	NA	Ceutorhynchus arator	Czech Republic
GBMNE47931-22	NA	Ceutorhynchus arator	Slovakia
FBCOB394-10	NA	Ceutorhynchus inaffectatus	Germany
FBCOB395-10	NA	Ceutorhynchus inaffectatus	Germany
GCOL11784-16	NA	Ceutorhynchus inaffectatus	Germany
GBCAB40197-24	NA	Ceutorhynchus inaffectatus	Slovakia
NOCLP707-16	NA	Ceutorhynchus inaffectatus	Norway
LEFIJ1891-13	NA	Ceutorhynchus inaffectatus	Finland
LEFIJ1889-13	NA	Ceutorhynchus inaffectatus	Finland
LEFIJ1876-13	NA	Ceutorhynchus inaffectatus	Finland
LEFIJ1875-13	NA	Ceutorhynchus inaffectatus	Finland
LEFIJ1874-13	NA	Ceutorhynchus inaffectatus	Finland
LEFIJ1873-13	NA	Ceutorhynchus inaffectatus	Finland
LEFIJ1872-13	NA	Ceutorhynchus inaffectatus	Finland
LEFIJ1871-13	NA	Ceutorhynchus inaffectatus	Finland
LEFIJ1870-13	NA	Ceutorhynchus inaffectatus	Finland
LEFIJ1869-13	NA	Ceutorhynchus inaffectatus	Finland
LEFIJ1868-13	NA	Ceutorhynchus inaffectatus	Finland
COLFD049-12	NA	Ceutorhynchus inaffectatus	Finland
MPCAN1764-19	NA	Ceutorhynchus inaffectatus	Canada
MPCAN1441-18	NA	Ceutorhynchus inaffectatus	Canada	Pentinsaari et al. 2019 voucher
MPCAN1768-19	NA	Ceutorhynchus inaffectatus	Canada
MPCAN1767-19	NA	Ceutorhynchus inaffectatus	Canada
MPCAN1766-19	NA	Ceutorhynchus inaffectatus	Canada
MPCAN1765-19	NA	Ceutorhynchus inaffectatus	Canada
MPCAN1763-19	NA	Ceutorhynchus inaffectatus	Canada
HMCI001-25	H33-1_LP5_0696	Ceutorhynchus inaffectatus	Canada	new for this study
HMCI002-25	ALW_18_0697	Ceutorhynchus inaffectatus	Canada	new for this study
HMCI003-25	BR-8_V5_0698	Ceutorhynchus inaffectatus	Canada	new for this study
HMCI004-25	H10-12_LP5_0699	Ceutorhynchus inaffectatus	Canada	new for this study
HMCI005-25	RR3_V3_0700	Ceutorhynchus inaffectatus	Canada	new for this study
HMCI006-25	ALW_30_0738	Ceutorhynchus inaffectatus	Canada	new for this study
HMCI007-25	ALW_43_0739	Ceutorhynchus inaffectatus	Canada	new for this study
HMCI008-25	ALW_27_0740	Ceutorhynchus inaffectatus	Canada	new for this study
HMCI009-25	H331_DP3_0744	Ceutorhynchus inaffectatus	Canada	new for this study
HMCI010-25	H2-14_W2_0745	Ceutorhynchus inaffectatus	Canada	new for this study
HMCI011-25	BP2_LP3_0746	Ceutorhynchus inaffectatus	Canada	new for this study
